# Supplementary material for: Acute Stress and Autoimmune Markers: Evaluating the Psychoneuroimmunology Axis in Firefighter Recruits
Source: Int J Mol Sci. 2025 Apr 22;26(9):3945. doi: 10.3390/ijms26093945 (PMC12071583; doi:10.3390/ijms26093945)
Supplement: Supplementary file 1 [file ijms-26-03945-s001.zip]

Archive with 1 entries (1 files):
- ijms-3527724-supplementary.pdf
